# Supplementary material for: Oxidative Stress Parameters and Morphological Changes in Japanese Medaka (Oryzias latipes) after Acute Exposure to OA-Group Toxins
Source: Life (Basel). 2022 Dec 21;13(1):15. doi: 10.3390/life13010015 (PMC9867479; doi:10.3390/life13010015)
Supplement: Supplementary file 1 [file life-13-00015-s001.zip]

Archive with 1 entries (1 files):
- life-2085413-supplementary.pdf
